# Supplementary material for: Negative-pressure wound therapy in thoracic and abdominal surgery: meta-analysis of randomized trials
Source: BJS Open. 2026 May 20;10(3):zrag027. doi: 10.1093/bjsopen/zrag027 (PMC13188150; doi:10.1093/bjsopen/zrag027)
Supplement: zrag027_Supplementary_Data [file zrag027_supplementary_data.zip]

Archive with 2 entries (2 files):
- PRISMA_2020_checklist.docx
- Supplementary_Materials.docx
